# Supplementary material for: Association between the triglyceride glucose index and in-hospital and 1-year mortality in patients with chronic kidney disease and coronary artery disease in the intensive care unit
Source: Cardiovasc Diabetol. 2023 May 13;22:110. doi: 10.1186/s12933-023-01843-2 (PMC10183125; doi:10.1186/s12933-023-01843-2)
Supplement: Supplementary file 2 — Additional file 2: Table S1. Baseline characteristics for patients included in the study divided by in-hospital survival status. Table S2 Baseline characteristics for patients included in the study divided by one-year survival status. Table S3 Boruta algorithm analysis results for feature selection in the relationship between various TyG indices and in-hospital mortality. Table S4 Boruta algorithm analysis results for feature selection in the relationship between various TyG indices and one-year mortality. [file 12933_2023_1843_MOESM2_ESM.xlsx]

## Sheet: STable1
Supplementary Table1 baseline characteristic for patients included in the study divided by in-hospital situation(Full Version)
	Overall	Survivor	Non-survivor	P-Value
n	639	537	102
age (years)	75.0 [66.0,83.0]	74.0 [65.0,83.0]	75.0 [67.0,84.0]	0.804
Male, n (%)	448 (70.1)	370 (68.9)	78 (76.5)	0.158
scr_baseline (mg/dL)	1.3 [1.0,1.9]	1.3 [1.0,1.9]	1.3 [1.0,2.0]	0.993
eGFR (mL/min/1.73m2)	53.0 [33.9,73.8]	53.3 [34.2,73.8]	52.7 [32.1,73.8]	0.988
troponin_max(ng/mL)	0.5 [0.1,1.7]	0.4 [0.1,1.7]	0.7 [0.2,1.8]	0.008
troponin_min(ng/mL)	0.2 [0.1,0.6]	0.2 [0.0,0.7]	0.2 [0.1,0.5]	0.562
troponin_mean(ng/mL)	0.4 [0.1,1.1]	0.3 [0.1,1.1]	0.5 [0.1,1.0]	0.059
WBC_max (K/uL)	14.7 [11.0,20.0]	14.0 [10.7,18.5]	19.9 [15.6,27.6]	<0.001
WBC_min (K/Ul)	6.7 [5.2,8.3]	6.6 [5.1,8.1]	7.5 [5.4,10.2]	0.003
WBC_mean (K/Ul)	10.2 [8.1,12.5]	9.7 [7.9,11.9]	12.5 [10.6,16.2]	<0.001
RBC_max (m/uL)	3.8 [3.4,4.3]	3.8 [3.5,4.3]	3.8 [3.4,4.2]	0.224
RBC_min (m/Ul)	2.7 [2.3,3.3]	2.8 [2.4,3.4]	2.4 [2.1,2.9]	<0.001
RBC_mean (m/Ul)	3.2 [2.9,3.7]	3.3 [2.9,3.7]	3.1 [2.7,3.4]	0.001
hemoglobin_max (g/dL)	11.4 [10.2,12.7]	11.4 [10.3,12.8]	11.3 [9.9,12.5]	0.16
hemoglobin_min (g/dL)	8.0 [6.9,9.6]	8.2 [7.1,9.8]	7.2 [6.5,8.3]	<0.001
hemoglobin_mean (g/dL)	9.7 [8.7,10.8]	9.8 [8.8,11.0]	9.1 [8.3,10.0]	<0.001
hematocrit_max (%)	34.9 [31.8,38.8]	34.9 [31.9,38.9]	34.3 [31.3,38.8]	0.321
hematocrit_min (%)	24.7 [21.6,29.9]	25.2 [21.9,30.2]	22.2 [20.5,27.0]	<0.001
hematocrit_mean (%)	29.4 [26.8,33.2]	29.8 [27.0,33.5]	28.1 [26.1,30.7]	0.001
platelet_max (K/uL)	271.0 [209.0,369.0]	272.0 [213.0,374.0]	266.5 [198.2,331.5]	0.131
platelet_min (K/uL	140.0 [100.0,191.5]	144.0 [104.0,194.0]	115.0 [56.5,169.0]	<0.001
platelet_mean (K/uL)	203.0 [153.7,260.6]	207.0 [160.8,262.8]	177.4 [127.2,247.5]	0.002
ALT_max (IU/L)	32.0 [18.0,82.5]	28.0 [17.0,64.0]	72.0 [33.0,268.8]	<0.001
ALT_min (IU/L)	16.0 [11.0,26.0]	16.0 [11.0,25.0]	17.0 [11.2,29.5]	0.306
ALT_mean (IU/L)	24.8 [16.0,49.0]	22.5 [14.8,41.7]	39.5 [20.5,115.2]	<0.001
AST_max (IU/L)	49.0 [27.0,136.0]	45.0 [25.0,104.0]	172.5 [46.2,733.0]	<0.001
AST_min (IU/L)	23.0 [17.0,34.5]	23.0 [17.0,34.0]	25.5 [16.2,45.0]	0.118
AST_mean (IU/L)	36.7 [22.2,72.4]	34.8 [21.5,61.8]	70.3 [31.4,232.2]	<0.001
ALP_max (IU/L)	102.0 [74.0,154.5]	99.0 [71.0,142.0]	135.5 [94.0,214.8]	<0.001
ALP_min ( (IU/L)	74.0 [55.0,97.0]	74.0 [55.0,96.0]	75.5 [57.0,112.8]	0.4
ALP_mean (IU/L)	88.9 [68.5,119.4]	87.7 [67.0,114.2]	101.9 [77.2,166.4]	<0.001
bilirubin_total_max (mg/dL)	0.7 [0.4,1.3]	0.6 [0.4,1.1]	1.4 [0.7,4.2]	<0.001
bilirubin_total_min (mg/dL)	0.4 [0.3,0.7]	0.4 [0.3,0.6]	0.6 [0.3,0.9]	0.001
bilirubin_total_mean (mg/dL)	0.6 [0.4,1.0]	0.6 [0.3,0.8]	1.0 [0.5,1.9]	<0.001
creatinine_max (mg/dL)	2.5 [1.7,4.5]	2.3 [1.6,4.1]	3.9 [2.6,5.8]	<0.001
creatinine_min (mg/dL)	1.3 [1.0,1.9]	1.3 [1.0,1.9]	1.3 [1.0,2.0]	0.936
creatinine_mean (mg/dL)	1.9 [1.4,2.8]	1.8 [1.3,2.6]	2.3 [1.7,3.5]	<0.001
bun_max (mg/dL)	56.0 [36.5,84.5]	51.0 [35.0,78.0]	84.0 [60.0,117.0]	<0.001
bun_min (mg/dL)	21.0 [15.0,32.0]	21.0 [15.0,31.0]	22.0 [15.0,33.0]	0.426
bun_mean (mg/dL)	38.1 [26.1,53.4]	36.5 [25.5,50.2]	48.7 [32.6,67.6]	<0.001
potassium_max (mEq/L)	5.2 [4.8,5.8]	5.1 [4.7,5.6]	5.7 [5.1,6.4]	<0.001
potassium_min (mEq/L)	3.5 [3.2,3.8]	3.5 [3.3,3.9]	3.3 [3.1,3.7]	0.001
potassium_mean (mEq/L)	4.3 [4.0,4.5]	4.2 [4.0,4.5]	4.3 [4.1,4.6]	0.097
sodium_max (mEq/L)	143.0 [141.0,147.0]	143.0 [140.0,146.0]	145.0 [142.0,148.0]	0.001
sodium_min (mEq/L)	134.0 [130.0,137.0]	134.0 [131.0,137.0]	131.0 [126.2,135.8]	<0.001
sodium_mean (mEq/L)	138.6 [136.2,141.0]	138.7 [136.5,141.0]	137.7 [134.8,140.9]	0.059
total_calcium_max (mg/dL)	9.2 [8.9,9.7]	9.2 [8.8,9.7]	9.5 [8.9,10.3]	0.002
total_calcium_min (mg/dL)	7.9 [7.5,8.4]	8.0 [7.5,8.4]	7.7 [7.3,8.1]	0.001
total_calcium_mean (mg/dL)	8.6 [8.3,9.0]	8.6 [8.3,8.9]	8.6 [8.1,9.0]	0.48
free_calcium_max (mmol/L)	1.2 [1.1,1.3]	1.2 [1.1,1.3]	1.2 [1.1,1.3]	0.466
free_calcium_min (mmol/L)	1.1 [1.0,1.1]	1.1 [1.0,1.2]	1.0 [0.9,1.1]	<0.001
free_calcium_mean (mmol/L)	1.1 [1.1,1.2]	1.1 [1.1,1.2]	1.1 [1.1,1.1]	0.006
magnesium_max (mg/dL)	2.6 [2.3,2.9]	2.5 [2.3,2.8]	2.8 [2.5,3.1]	<0.001
magnesium_min (mg/dL)	1.8 [1.6,1.9]	1.8 [1.6,2.0]	1.8 [1.6,1.9]	0.806
magnesium_mean (mg/dL)	2.1 [2.0,2.3]	2.1 [2.0,2.3]	2.2 [2.1,2.3]	0.001
phosphate_max (mg/dL)	5.1 [4.1,7.0]	4.9 [4.1,6.3]	7.5 [5.5,8.9]	<0.001
phosphate_min (mg/dL)	2.6 [2.1,3.1]	2.6 [2.1,3.2]	2.4 [1.8,3.1]	0.08
phosphate_mean (mg/dL)	3.8 [3.2,4.4]	3.7 [3.2,4.3]	4.4 [3.6,4.9]	<0.001
inr_max	1.5 [1.2,2.3]	1.4 [1.2,2.0]	1.9 [1.6,3.5]	<0.001
inr_min	1.1 [1.0,1.2]	1.1 [1.0,1.2]	1.2 [1.1,1.3]	<0.001
inr_mean	1.3 [1.1,1.5]	1.2 [1.1,1.4]	1.5 [1.3,1.8]	<0.001
PT_max (seconds)	16.3 [13.7,24.4]	15.8 [13.5,21.7]	21.0 [16.9,36.4]	<0.001
PT_min (seconds)	12.3 [11.3,13.4]	12.1 [11.2,13.3]	12.9 [11.9,14.2]	<0.001
PT_mean (seconds)	14.0 [12.6,16.4]	13.8 [12.4,15.8]	16.2 [13.8,20.1]	<0.001
PTT_max (seconds)	66.8 [33.0,133.9]	61.2 [32.6,121.7]	96.1 [41.9,150.0]	<0.001
PTT_min (seconds)	27.1 [24.9,30.0]	27.0 [24.7,29.8]	28.7 [25.6,31.6]	0.009
PTT_mean (seconds)	40.8 [30.0,57.3]	39.4 [29.9,56.0]	50.6 [32.7,63.0]	0.001
triglycerides_max(mg/dl)	124.0 [88.0,180.0]	125.0 [89.0,180.0]	118.0 [83.5,188.8]	0.929
triglycerides_min(mg/dl)	117.0 [85.0,161.0]	119.0 [86.0,166.0]	104.5 [77.2,143.8]	0.131
triglycerides_mean(mg/dl)	121.3 [88.0,174.1]	123.0 [88.0,173.0]	111.5 [83.5,178.2]	0.665
cholesterol_max(mg/dl)	137.0 [108.0,172.0]	138.0 [112.0,170.0]	126.0 [98.2,186.2]	0.188
cholesterol_min(mg/dl)	136.0 [105.0,168.0]	137.0 [108.0,168.0]	127.0 [99.0,181.2]	0.224
cholesterol_mean(mg/dl)	137.0 [108.0,168.0]	137.0 [111.0,167.5]	127.0 [99.0,180.8]	0.265
LDL_max(mg/dl)	66.0 [44.0,98.5]	67.0 [45.0,98.0]	58.0 [35.2,101.2]	0.226
LDL_min(mg/dl)	63.0 [42.0,98.0]	65.0 [44.0,98.0]	57.5 [35.0,105.0]	0.358
LDL_mean(mg/dl)	64.0 [42.0,98.0]	66.0 [44.0,98.0]	56.5 [32.8,101.8]	0.243
HDL_max(mg/dl)	39.0 [29.0,50.0]	40.0 [29.0,50.0]	33.5 [25.2,47.8]	0.007
HDL_min(mg/dl)	39.0 [29.0,50.5]	40.0 [29.0,51.0]	31.5 [24.0,49.5]	0.006
HDL_mean(mg/dl)	39.0 [29.0,50.5]	40.0 [29.0,51.0]	34.0 [25.0,49.5]	0.018
glucose_max (mg/dL)	215.0 [156.5,303.0]	205.0 [153.0,290.0]	284.0 [197.5,376.5]	<0.001
glucose_min (mg/dL)	85.0 [71.0,99.0]	85.0 [71.0,99.0]	85.0 [70.2,103.0]	0.624
glucose_mean (mg/dL)	136.8 [114.2,169.6]	131.8 [112.2,163.2]	161.4 [132.0,197.7]	<0.001
TYG	9.1 [8.6,9.5]	9.0 [8.6,9.4]	9.2 [8.7,9.7]	0.012
SOFA	6.0 [3.0,9.0]	5.0 [3.0,8.0]	9.0 [6.0,11.0]	<0.001
height	170.0 [160.0,178.0]	170.0 [160.0,178.0]	170.0 [163.5,175.0]	0.778
weight_admit	80.0 [68.6,96.0]	79.8 [68.3,95.1]	83.5 [70.1,99.2]	0.179
sbp_max (mmHg)	165.0 [146.0,181.0]	165.0 [146.0,181.0]	162.5 [146.0,179.8]	0.435
sbp_min (mmHg)	85.0 [74.0,96.5]	87.0 [77.0,98.0]	72.0 [56.2,84.0]	<0.001
sbp_mean (mmHg)	120.5 [110.4,134.3]	122.0 [112.0,135.9]	111.7 [103.7,125.7]	<0.001
dbp_max (mmHg)	98.0 [86.0,115.0]	100.0 [86.0,116.0]	95.0 [82.2,107.8]	0.041
dbp_min (mmHg)	39.0 [31.0,47.0]	40.0 [33.0,47.0]	32.0 [25.0,40.0]	<0.001
dbp_mean (mmHg)	59.4 [54.3,67.0]	60.5 [55.2,67.8]	55.7 [50.9,62.0]	<0.001
mbp_max (mmHg)	115.0 [100.0,131.0]	115.0 [101.0,131.0]	111.0 [98.2,131.8]	0.609
mbp_min (mmHg)	52.0 [44.0,60.0]	54.0 [45.0,61.0]	44.5 [32.0,51.8]	<0.001
mbp_mean (mmHg)	76.6 [70.6,83.6]	77.3 [71.5,84.6]	72.1 [67.6,77.6]	<0.001
HR_max (beats/minute)	105.0 [91.0,125.0]	103.0 [90.0,120.0]	121.0 [105.0,145.0]	<0.001
HR_min (beats/minute)	61.0 [55.0,69.0]	61.0 [55.0,69.0]	60.0 [52.0,70.8]	0.44
HR_mean (beats/minute)	79.7 [71.5,89.4]	78.8 [71.2,87.6]	88.6 [78.4,95.7]	<0.001
spo2_max	100.0 [100.0,100.0]	100.0 [100.0,100.0]	100.0 [100.0,100.0]	0.079
spo2_min	90.0 [85.0,92.0]	90.0 [86.0,92.0]	84.0 [73.2,90.0]	<0.001
spo2_mean	96.8 [95.6,97.8]	96.7 [95.6,97.8]	97.1 [95.7,98.1]	0.13
PCI, n (%)	58 (9.1)	53 (9.9)	5 (4.9)	0.158
CABG, n (%)	84 (13.1)	78 (14.5)	6 (5.9)	0.027
aspirin, n (%)	555 (86.9)	472 (87.9)	83 (81.4)	0.104
clopidogrel, n (%)	234 (36.6)	207 (38.5)	27 (26.5)	0.027
ticagrelor, n (%)	639 (100.0)	537 (100.0)	102 (100.0)	1
statin, n (%)	538 (84.2)	465 (86.6)	73 (71.6)	<0.001
beta_blocker, n (%)	493 (77.2)	424 (79.0)	69 (67.6)	0.018
noac, n (%)	48 (7.5)	43 (8.0)	5 (4.9)	0.376
warfarin, n (%)	165 (25.8)	146 (27.2)	19 (18.6)	0.091
inhospital_hemodialysis, n (%)	62 (9.7)	41 (7.6)	21 (20.6)	<0.001
RRT_inhospital, n (%)	131 (20.5)	90 (16.8)	41 (40.2)	<0.001
myocardial_infarct, n (%)	454 (71.0)	381 (70.9)	73 (71.6)	0.994
congestive_heart_failure, n (%)	413 (64.6)	338 (62.9)	75 (73.5)	0.053
peripheral_vascular_disease, n (%)	153 (23.9)	127 (23.6)	26 (25.5)	0.785
cerebrovascular_disease, n (%)	183 (28.6)	149 (27.7)	34 (33.3)	0.306
dementia, n (%)	28 (4.4)	25 (4.7)	3 (2.9)	0.601
chronic_pulmonary_disease, n (%)	210 (32.9)	175 (32.6)	35 (34.3)	0.822
rheumatic_disease, n (%)	28 (4.4)	21 (3.9)	7 (6.9)	0.188
peptic_ulcer_disease, n (%)	20 (3.1)	15 (2.8)	5 (4.9)	0.346
diabetes, n (%)	357 (55.9)	293 (54.6)	64 (62.7)	0.156
malignant_cancer, n (%)	60 (9.4)	48 (8.9)	12 (11.8)	0.477
mild_liver_disease, n (%)	65 (10.2)	42 (7.8)	23 (22.5)	<0.001
severe_liver_disease, n (%)	23 (3.6)	14 (2.6)	9 (8.8)	0.006
HT, n (%)	587 (91.9)	491 (91.4)	96 (94.1)	0.477
atrial_fibrillation_or_flutter, n (%)	290 (45.4)	228 (42.5)	62 (60.8)	0.001
ventricular_arrhythmia, n (%)	41 (6.4)	25 (4.7)	16 (15.7)	<0.001
cardiac_arrest, n (%)	29 (4.5)	17 (3.2)	12 (11.8)	0.001
ACS, n (%)	236 (36.9)	206 (38.4)	30 (29.4)	0.109
dialysis, n (%)	149 (23.3)	101 (18.8)	48 (47.1)	<0.001
scr, serum creatinine; eGFR, estimated glomerular filtration rate; CKD, chronic kidney disease; ACS, acute coronary syndrome, HT, hypertension, PCI, percutaneous coronary intervention; CABG, coronary artery bypass grafting; NOAC, Non-vitamin K Antagonist Oral Anticoagulant; CRRT, continuous renal replacement therapy; max, maximum; min, minimum; WBC, white blood cell; RBC, red blood cell; ALT, ala…

## Sheet: STable2
Supplementary Table2 Baseline characteristic for patients included in the study divided by one-year situation
	Overall	Survivor	Non-survivor	P-Value
n	639	511	128
age	75.0 [66.0,83.0]	74.0 [65.5,83.0]	75.0 [66.8,83.0]	0.925
Male, n (%)	448 (70.1)	353 (69.1)	95 (74.2)	0.304
scr_baseline	1.3 [1.0,1.9]	1.3 [1.0,1.9]	1.4 [1.0,2.0]	0.74
eGFR	53.0 [33.9,73.8]	53.4 [34.5,73.8]	52.7 [32.6,73.8]	0.821
troponin_max	0.5 [0.1,1.7]	0.4 [0.1,1.7]	0.7 [0.2,1.9]	0.004
troponin_min	0.2 [0.1,0.6]	0.2 [0.0,0.7]	0.2 [0.1,0.5]	0.677
troponin_mean	0.4 [0.1,1.1]	0.3 [0.1,1.1]	0.5 [0.1,1.1]	0.043
wbc_max	14.7 [11.0,20.0]	13.9 [10.6,18.4]	18.9 [14.4,27.2]	<0.001
wbc_min	6.7 [5.2,8.3]	6.6 [5.0,8.1]	7.3 [5.5,9.6]	0.005
wbc_mean	10.2 [8.1,12.5]	9.6 [7.9,11.9]	12.2 [9.6,15.6]	<0.001
rbc_max	3.8 [3.4,4.3]	3.8 [3.5,4.3]	3.8 [3.4,4.3]	0.326
rbc_min	2.7 [2.3,3.3]	2.8 [2.4,3.4]	2.4 [2.2,3.1]	<0.001
rbc_mean	3.2 [2.9,3.7]	3.3 [2.9,3.7]	3.1 [2.8,3.5]	0.001
hemoglobin_max	11.4 [10.2,12.7]	11.4 [10.3,12.8]	11.2 [10.0,12.5]	0.172
hemoglobin_min	8.0 [6.9,9.6]	8.3 [7.1,9.8]	7.3 [6.6,8.6]	<0.001
hemoglobin_mean	9.7 [8.7,10.8]	9.8 [8.8,11.0]	9.1 [8.4,10.1]	<0.001
hematocrit_max	34.9 [31.8,38.8]	35.0 [31.9,38.8]	34.6 [31.3,39.0]	0.453
hematocrit_min	24.7 [21.6,29.9]	25.2 [21.9,30.2]	22.4 [20.9,27.7]	<0.001
hematocrit_mean	29.4 [26.8,33.2]	29.8 [27.1,33.4]	28.2 [26.1,31.3]	0.001
platelet_max	271.0 [209.0,369.0]	270.0 [210.0,374.0]	276.0 [202.5,351.2]	0.254
platelet_min	140.0 [100.0,191.5]	145.0 [105.0,194.5]	115.0 [57.8,183.2]	<0.001
platelet_mean	203.0 [153.7,260.6]	207.2 [161.2,263.9]	179.0 [129.0,249.8]	0.002
alt_max	32.0 [18.0,82.5]	28.0 [17.0,62.0]	67.5 [31.8,238.0]	<0.001
alt_min	16.0 [11.0,26.0]	16.0 [12.0,25.0]	17.0 [11.0,30.0]	0.268
alt_mean	24.8 [16.0,49.0]	22.0 [14.7,40.0]	37.0 [20.3,116.2]	<0.001
ast_max	49.0 [27.0,136.0]	45.0 [24.5,94.0]	151.0 [44.8,676.8]	<0.001
ast_min	23.0 [17.0,34.5]	22.0 [17.0,34.0]	27.5 [17.0,44.2]	0.019
ast_mean	36.7 [22.2,72.4]	34.0 [21.3,59.3]	70.3 [30.9,215.0]	<0.001
alp_max	102.0 [74.0,154.5]	97.0 [70.0,140.0]	135.5 [95.0,210.2]	<0.001
alp_min	74.0 [55.0,97.0]	74.0 [55.0,96.0]	75.0 [55.0,107.5]	0.625
alp_mean	88.9 [68.5,119.4]	86.2 [66.5,113.6]	101.5 [77.5,163.2]	<0.001
bilirubin_total_max	0.7 [0.4,1.3]	0.6 [0.4,1.0]	1.2 [0.6,3.8]	<0.001
bilirubin_total_min	0.4 [0.3,0.7]	0.4 [0.3,0.6]	0.5 [0.3,0.8]	0.001
bilirubin_total_mean	0.6 [0.4,1.0]	0.6 [0.3,0.8]	0.9 [0.5,1.8]	<0.001
creatinine_max	2.5 [1.7,4.5]	2.3 [1.6,3.9]	3.9 [2.6,5.9]	<0.001
creatinine_min	1.3 [1.0,1.9]	1.3 [1.0,1.9]	1.4 [1.0,2.0]	0.68
creatinine_mean	1.9 [1.4,2.8]	1.7 [1.3,2.6]	2.3 [1.7,3.5]	<0.001
bun_max	56.0 [36.5,84.5]	50.0 [35.0,76.0]	82.0 [56.8,110.2]	<0.001
bun_min	21.0 [15.0,32.0]	21.0 [15.0,31.0]	22.0 [14.0,33.0]	0.527
bun_mean	38.1 [26.1,53.4]	35.7 [25.3,50.0]	47.7 [34.3,64.9]	<0.001
potassium_max	5.2 [4.8,5.8]	5.1 [4.7,5.6]	5.7 [5.1,6.3]	<0.001
potassium_min	3.5 [3.2,3.8]	3.6 [3.3,3.9]	3.3 [3.1,3.7]	<0.001
potassium_mean	4.3 [4.0,4.5]	4.2 [4.0,4.5]	4.3 [4.1,4.6]	0.076
sodium_max	143.0 [141.0,147.0]	143.0 [140.5,146.0]	145.0 [141.0,148.0]	0.002
sodium_min	134.0 [130.0,137.0]	134.0 [131.0,137.0]	131.0 [126.8,136.0]	<0.001
sodium_mean	138.6 [136.2,141.0]	138.7 [136.6,141.0]	137.7 [134.5,141.0]	0.03
total_calcium_max	9.2 [8.9,9.7]	9.2 [8.9,9.7]	9.4 [8.9,10.1]	0.021
total_calcium_min	7.9 [7.5,8.4]	8.0 [7.5,8.4]	7.7 [7.2,8.1]	<0.001
total_calcium_mean	8.6 [8.3,9.0]	8.6 [8.3,9.0]	8.5 [8.1,9.0]	0.079
free_calcium_max	1.2 [1.1,1.3]	1.2 [1.1,1.3]	1.2 [1.1,1.3]	0.514
free_calcium_min	1.1 [1.0,1.1]	1.1 [1.0,1.2]	1.0 [0.9,1.1]	<0.001
free_calcium_mean	1.1 [1.1,1.2]	1.1 [1.1,1.2]	1.1 [1.1,1.1]	0.001
magnesium_max	2.6 [2.3,2.9]	2.5 [2.3,2.8]	2.7 [2.5,3.0]	<0.001
magnesium_min	1.8 [1.6,1.9]	1.8 [1.6,2.0]	1.8 [1.6,1.9]	0.591
magnesium_mean	2.1 [2.0,2.3]	2.1 [2.0,2.3]	2.2 [2.1,2.3]	0.001
phosphate_max	5.1 [4.1,7.0]	4.8 [4.0,6.2]	7.3 [5.4,8.8]	<0.001
phosphate_min	2.6 [2.1,3.1]	2.6 [2.1,3.2]	2.4 [1.8,3.1]	0.043
phosphate_mean	3.8 [3.2,4.4]	3.6 [3.2,4.3]	4.2 [3.6,4.9]	<0.001
inr_max	1.5 [1.2,2.3]	1.4 [1.2,2.0]	1.9 [1.5,3.2]	<0.001
inr_min	1.1 [1.0,1.2]	1.1 [1.0,1.2]	1.2 [1.1,1.3]	<0.001
inr_mean	1.3 [1.1,1.5]	1.2 [1.1,1.4]	1.5 [1.3,1.8]	<0.001
pt_max	16.3 [13.7,24.4]	15.7 [13.4,21.1]	21.0 [16.3,33.9]	<0.001
pt_min	12.3 [11.3,13.4]	12.1 [11.2,13.2]	12.9 [11.8,14.3]	<0.001
pt_mean	14.0 [12.6,16.4]	13.7 [12.4,15.6]	16.0 [13.9,19.6]	<0.001
ptt_max	66.8 [33.0,133.9]	60.0 [32.2,121.2]	92.6 [41.7,150.0]	<0.001
ptt_min	27.1 [24.9,30.0]	27.0 [24.6,29.7]	28.6 [25.3,31.7]	0.005
ptt_mean	40.8 [30.0,57.3]	39.1 [29.7,56.0]	49.3 [33.2,62.2]	<0.001
triglycerides_max	124.0 [88.0,180.0]	125.0 [88.5,179.0]	116.5 [85.8,195.0]	0.915
triglycerides_min	117.0 [85.0,161.0]	120.0 [86.0,165.5]	106.0 [78.8,144.5]	0.139
triglycerides_mean	121.3 [88.0,174.1]	124.0 [88.0,172.0]	111.5 [85.8,179.5]	0.714
cholesterol_max	137.0 [108.0,172.0]	137.0 [111.5,169.5]	127.5 [99.0,184.8]	0.387
cholesterol_min	136.0 [105.0,168.0]	136.0 [108.0,168.0]	134.0 [99.8,177.5]	0.492
cholesterol_mean	137.0 [108.0,168.0]	137.0 [111.0,167.0]	130.0 [99.8,178.2]	0.504
LDL_max	66.0 [44.0,98.5]	67.0 [45.0,98.0]	58.0 [37.5,103.0]	0.347
LDL_min	63.0 [42.0,98.0]	64.0 [43.5,98.0]	58.0 [35.8,106.2]	0.602
LDL_mean	64.0 [42.0,98.0]	66.0 [44.0,98.0]	57.5 [35.4,103.2]	0.398
HDL_max	39.0 [29.0,50.0]	40.0 [29.0,50.0]	34.0 [26.0,46.2]	0.008
HDL_min	39.0 [29.0,50.5]	40.0 [29.0,51.0]	34.0 [25.8,46.5]	0.009
HDL_mean	39.0 [29.0,50.5]	40.0 [29.0,51.0]	35.0 [25.0,46.5]	0.022
glucose_max	215.0 [156.5,303.0]	205.0 [153.0,290.5]	266.0 [192.5,345.5]	<0.001
glucose_min	85.0 [71.0,99.0]	86.0 [71.0,99.0]	83.5 [68.8,100.0]	0.561
glucose_mean	136.8 [114.2,169.6]	131.9 [112.2,163.4]	157.0 [128.2,192.7]	<0.001
TYG	9.1 [8.6,9.5]	9.0 [8.6,9.4]	9.2 [8.7,9.7]	0.032
SOFA	6.0 [3.0,9.0]	5.0 [3.0,8.0]	8.5 [6.0,12.0]	<0.001
height	170.0 [160.0,178.0]	170.0 [163.0,178.0]	170.0 [160.0,175.0]	0.268
weight_admit	80.0 [68.6,96.0]	80.0 [68.5,95.5]	79.9 [68.9,96.5]	0.754
sbp_max	165.0 [146.0,181.0]	165.0 [147.5,181.0]	159.5 [142.0,179.2]	0.059
sbp_min	85.0 [74.0,96.5]	87.0 [78.0,99.0]	72.5 [57.8,84.0]	<0.001
sbp_mean	120.5 [110.4,134.3]	122.9 [112.5,136.3]	111.4 [102.9,123.5]	<0.001
dbp_max	98.0 [86.0,115.0]	100.0 [86.0,116.0]	94.5 [83.8,110.2]	0.029
dbp_min	39.0 [31.0,47.0]	41.0 [33.0,47.0]	32.0 [25.8,40.2]	<0.001
dbp_mean	59.4 [54.3,67.0]	60.9 [55.4,67.9]	56.1 [51.3,61.9]	<0.001
mbp_max	115.0 [100.0,131.0]	116.0 [101.0,130.5]	110.2 [98.0,131.5]	0.302
mbp_min	52.0 [44.0,60.0]	54.0 [46.0,61.0]	44.8 [33.8,52.0]	<0.001
mbp_mean	76.6 [70.6,83.6]	77.6 [71.8,85.0]	72.1 [67.4,77.4]	<0.001
hr_mx	105.0 [91.0,125.0]	103.0 [89.0,120.0]	119.5 [105.0,140.0]	<0.001
hr_min	61.0 [55.0,69.0]	61.0 [55.0,69.0]	60.0 [53.0,71.0]	0.685
hr_mean	79.7 [71.5,89.4]	78.4 [71.1,86.6]	88.2 [76.4,96.0]	<0.001
spo2_max	100.0 [100.0,100.0]	100.0 [100.0,100.0]	100.0 [100.0,100.0]	0.276
spo2_min	90.0 [85.0,92.0]	90.0 [86.5,92.5]	85.0 [74.8,90.0]	<0.001
spo2_mean	96.8 [95.6,97.8]	96.7 [95.6,97.8]	97.0 [95.6,98.0]	0.284
PCI, n (%)	58 (9.1)	51 (10.0)	7 (5.5)	0.157
CABG, n (%)	84 (13.1)	74 (14.5)	10 (7.8)	0.064
aspirin, n (%)	555 (86.9)	448 (87.7)	107 (83.6)	0.283
clopidogrel, n (%)	234 (36.6)	195 (38.2)	39 (30.5)	0.13
ticagrelor, n (%)	639 (100.0)	511 (100.0)	128 (100.0)	1
statin, n (%)	538 (84.2)	445 (87.1)	93 (72.7)	<0.001
beta_blocker, n (%)	493 (77.2)	401 (78.5)	92 (71.9)	0.141
noac, n (%)	48 (7.5)	40 (7.8)	8 (6.2)	0.676
warfarin, n (%)	165 (25.8)	135 (26.4)	30 (23.4)	0.564
inhospital_hemodialysis, n (%)	62 (9.7)	37 (7.2)	25 (19.5)	<0.001
inhospital_peritoneal_dialysis, n (%)	639 (100.0)	511 (100.0)	128 (100.0)	1
RRT_inhospital, n (%)	131 (20.5)	80 (15.7)	51 (39.8)	<0.001
myocardial_infarct, n (%)	454 (71.0)	363 (71.0)	91 (71.1)	1
congestive_heart_failure, n (%)	413 (64.6)	318 (62.2)	95 (74.2)	0.015
peripheral_vascular_disease, n (%)	153 (23.9)	116 (22.7)	37 (28.9)	0.175
cerebrovascular_disease, n (%)	183 (28.6)	143 (28.0)	40 (31.2)	0.534
dementia, n (%)	28 (4.4)	24 (4.7)	4 (3.1)	0.592
chronic_pulmonary_disease, n (%)	210 (32.9)	164 (32.1)	46 (35.9)	0.47
rheumatic_disease, n (%)	28 (4.4)	21 (4.1)	7 (5.5)	0.667
peptic_ulcer_disease, n (%)	20 (3.1)	14 (2.7)	6 (4.7)	0.259
diabetes, n (%)	357 (55.9)	281 (55.0)	76 (59.4)	0.427
malignant_cancer, n (%)	60 (9.4)	46 (9.0)	14 (10.9)	0.616
mild_liver_disease, n (%)	65 (10.2)	37 (7.2)	28 (21.9)	<0.001
severe_liver_disease, n (%)	23 (3.6)	13 (2.5)	10 (7.8)	0.013
HT, n (%)	587 (91.9)	470 (92.0)	117 (91.4)	0.976
atrial_fibrillation_or_flutter, n (%)	290 (45.4)	212 (41.5)	78 (60.9)	<0.001
ventricular_arrhythmia, n (%)	41 (6.4)	23 (4.5)	18 (14.1)	<0.001
cardiac_arrest, n (%)	29 (4.5)	16 (3.1)	13 (10.2)	0.001
ACS, n (%)	236 (36.9)	196 (38.4)	40 (31.2)	0.165
dialysis, n (%)	149 (23.3)	90 (17.6)	59 (46.1)	<0.001
TyG, triglyceride glucose; scr, serum creatinine; eGFR, estimated glomerular filtration rate; CKD, chronic kidney disease; ACS, acute coronary syndrome, HT, hypertension, PCI, percutaneous coronary intervention; CABG, coronary artery bypass grafting; NOAC, Non-vitamin K Antagonist Oral Anticoagulant; CRRT, continuous renal replacement therapy; max, maximum; min, minimum; WBC, white blood cell; RB…

## Sheet: Stable3
Supplementary Table3 Boruta analysis result for in-hospital mortality
variable	result
age	Rejected
scr_baseline	Tentative
eGFR	Confirmed
troponin_max	Rejected
troponin_min	Rejected
troponin_mean	Rejected
wbc_max	Confirmed
wbc_min	Confirmed
wbc_mean	Confirmed
rbc_max	Rejected
rbc_min	Tentative
rbc_mean	Tentative
hemoglobin_max	Rejected
hemoglobin_min	Confirmed
hemoglobin_mean	Tentative
hematocrit_max	Tentative
hematocrit_min	Tentative
hematocrit_mean	Rejected
platelet_max	Confirmed
platelet_min	Confirmed
platelet_mean	Confirmed
alt_max	Confirmed
alt_min	Rejected
alt_mean	Confirmed
ast_max	Confirmed
ast_min	Tentative
ast_mean	Confirmed
alp_max	Rejected
alp_min	Rejected
alp_mean	Rejected
bilirubin_total_max	Confirmed
bilirubin_total_min	Confirmed
bilirubin_total_mean	Confirmed
creatinine_max	Confirmed
creatinine_min	Tentative
creatinine_mean	Confirmed
bun_max	Confirmed
bun_min	Rejected
bun_mean	Confirmed
potassium_max	Tentative
potassium_min	Rejected
potassium_mean	Rejected
sodium_max	Tentative
sodium_min	Tentative
sodium_mean	Confirmed
total_calcium_max	Confirmed
total_calcium_min	Rejected
total_calcium_mean	Rejected
free_calcium_max	Rejected
free_calcium_min	Tentative
free_calcium_mean	Rejected
magnesium_max	Rejected
magnesium_min	Rejected
magnesium_mean	Rejected
phosphate_max	Confirmed
phosphate_min	Tentative
phosphate_mean	Confirmed
inr_max	Tentative
inr_min	Tentative
inr_mean	Confirmed
pt_max	Tentative
pt_min	Tentative
pt_mean	Confirmed
ptt_max	Rejected
ptt_min	Rejected
ptt_mean	Rejected
triglycerides_max	Rejected
triglycerides_min	Rejected
triglycerides_mean	Rejected
cholesterol_max	Rejected
cholesterol_min	Rejected
cholesterol_mean	Rejected
LDL_max	Rejected
LDL_min	Rejected
LDL_mean	Rejected
HDL_max	Rejected
HDL_min	Rejected
HDL_mean	Rejected
glucose_max	Rejected
glucose_min	Tentative
glucose_mean	Confirmed
TYG	Rejected
TYG3	Rejected
SOFA	Confirmed
height	Rejected
weight_admit	Rejected
BMI	Rejected
hr_mx	Confirmed
hr_min	Confirmed
hr_mean	Confirmed
spo2_max	Rejected
spo2_min	Confirmed
spo2_mean	Rejected
PCI	Rejected
CABG	Rejected
aspirin	Rejected
clopidogrel	Rejected
ticagrelor	Rejected
statin	Rejected
beta_blocker	Rejected
noac	Rejected
warfarin	Tentative
inhospital_hemodialysis	Rejected
inhospital_peritoneal_dialysis	Rejected
RRT_inhospital	Rejected
myocardial_infarct	Rejected
congestive_heart_failure	Rejected
peripheral_vascular_disease	Rejected
cerebrovascular_disease	Rejected
dementia	Rejected
chronic_pulmonary_disease	Rejected
rheumatic_disease	Rejected
peptic_ulcer_disease	Rejected
diabetes	Rejected
malignant_cancer	Rejected
mild_liver_disease	Rejected
severe_liver_disease	Rejected
HT	Rejected
atrial_fibrillation_or_flutter	Rejected
ventricular_arrhythmia	Rejected
cardiac_arrest	Rejected
gender	Rejected
ACS	Rejected
dialysis	Confirmed
scr, serum creatinine; eGFR, estimated glomerular filtration rate; CKD, chronic kidney disease; ACS, acute coronary syndrome, HT, hypertension, PCI, percutaneous coronary intervention; CABG, coronary artery bypass grafting; NOAC, Non-vitamin K Antagonist Oral Anticoagulant; CRRT, continuous renal replacement therapy; max, maximum; min, minimum; WBC, white blood cell; RBC, red blood cell; ALT, ala…

## Sheet: STable4
Supplementary Table4 Boruta analysis result for one-year mortality
variable	result
age	Rejected
scr_baseline	Tentative
eGFR	Tentative
troponin_max	Rejected
troponin_min	Rejected
troponin_mean	Rejected
wbc_max	Confirmed
wbc_min	Confirmed
wbc_mean	Confirmed
rbc_max	Rejected
rbc_min	Tentative
rbc_mean	Tentative
hemoglobin_max	Rejected
hemoglobin_min	Tentative
hemoglobin_mean	Tentative
hematocrit_max	Tentative
hematocrit_min	Rejected
hematocrit_mean	Rejected
platelet_max	Confirmed
platelet_min	Confirmed
platelet_mean	Confirmed
alt_max	Confirmed
alt_min	Rejected
alt_mean	Confirmed
ast_max	Confirmed
ast_min	Tentative
ast_mean	Confirmed
alp_max	Rejected
alp_min	Rejected
alp_mean	Rejected
bilirubin_total_max	Confirmed
bilirubin_total_min	Confirmed
bilirubin_total_mean	Confirmed
creatinine_max	Confirmed
creatinine_min	Tentative
creatinine_mean	Confirmed
bun_max	Confirmed
bun_min	Rejected
bun_mean	Confirmed
potassium_max	Tentative
potassium_min	Rejected
potassium_mean	Rejected
sodium_max	Tentative
sodium_min	Tentative
sodium_mean	Confirmed
total_calcium_max	Confirmed
total_calcium_min	Rejected
total_calcium_mean	Rejected
free_calcium_max	Rejected
free_calcium_min	Confirmed
free_calcium_mean	Rejected
magnesium_max	Rejected
magnesium_min	Rejected
magnesium_mean	Rejected
phosphate_max	Confirmed
phosphate_min	Tentative
phosphate_mean	Confirmed
inr_max	Confirmed
inr_min	Confirmed
inr_mean	Confirmed
pt_max	Confirmed
pt_min	Confirmed
pt_mean	Confirmed
ptt_max	Rejected
ptt_min	Rejected
ptt_mean	Rejected
triglycerides_max	Rejected
triglycerides_min	Rejected
triglycerides_mean	Rejected
cholesterol_max	Rejected
cholesterol_min	Rejected
cholesterol_mean	Rejected
LDL_max	Rejected
LDL_min	Rejected
LDL_mean	Rejected
HDL_max	Rejected
HDL_min	Rejected
HDL_mean	Rejected
glucose_max	Rejected
glucose_min	Rejected
glucose_mean	Confirmed
TYG	Rejected
TYG4	Rejected
SOFA	Confirmed
height	Rejected
weight_admit	Rejected
BMI	Rejected
hr_mx	Confirmed
hr_min	Tentative
hr_mean	Confirmed
spo2_max	Rejected
spo2_min	Confirmed
spo2_mean	Tentative
PCI	Rejected
CABG	Rejected
aspirin	Rejected
clopidogrel	Rejected
ticagrelor	Rejected
statin	Rejected
beta_blocker	Rejected
noac	Rejected
warfarin	Rejected
inhospital_hemodialysis	Rejected
inhospital_peritoneal_dialysis	Rejected
RRT_inhospital	Tentative
myocardial_infarct	Rejected
congestive_heart_failure	Rejected
peripheral_vascular_disease	Rejected
cerebrovascular_disease	Rejected
dementia	Rejected
chronic_pulmonary_disease	Rejected
rheumatic_disease	Rejected
peptic_ulcer_disease	Rejected
diabetes_with_cc	Rejected
diabetes_without_cc	Rejected
diabetes	Rejected
malignant_cancer	Rejected
mild_liver_disease	Rejected
severe_liver_disease	Rejected
HT	Rejected
atrial_fibrillation_or_flutter	Rejected
ventricular_arrhythmia	Rejected
cardiac_arrest	Rejected
gender	Rejected
ACS	Rejected
dialysis	Confirmed
scr, serum creatinine; eGFR, estimated glomerular filtration rate; CKD, chronic kidney disease; ACS, acute coronary syndrome, HT, hypertension, PCI, percutaneous coronary intervention; CABG, coronary artery bypass grafting; NOAC, Non-vitamin K Antagonist Oral Anticoagulant; CRRT, continuous renal replacement therapy; max, maximum; min, minimum; WBC, white blood cell; RBC, red blood cell; ALT, ala…

## Sheet: STable5
STable5 The subgroup analysis result of multivaribale-adjusted HR for association between TyG index and 1y mortality
	CASE	TOTAL	T1	T2	T3	T4	P for trend	P for interaction
AGE,year
≥75	68	320	ref.	0.605(0.269-1.360)	0.854(0.430-1.695)	1.679(0.784-3.595)	0.111	0.068
＜75	60	319	ref.	0.956(0.396-2.815)	1.141(0.492-2.647)	1.593(0.682-3.725)	0.691
Gender
Male	95	448	ref.	0.480(0.222-1.036)	0.939(0.520-1.699)	1.646(0.889-3.047)	0.018	0.016
Female	33	191	ref.	0.794(0.269-2.348)	1.014(0.331-3.104)	2.703(0.589-12.404)	0.471
ACS
yes	40	236	ref.	1.029(0.334-3.175)	1.309(0.463-3.703)	2.055(0.603-7.005)	0.665	0.357
no	88	403	ref.	0.741(0.353-1.555)	0.900(0.478-1.697)	1.936(0.990-3.786)	0.031
eGFR,mL/min/1.73m2
≥30	101	506	ref.	0.850(0.451-1.600)	0.970(0.549-1.713)	1.640(0.895-3.004)	0.191	0.074
＜30	27	133	ref.	0.254(0.055-1.179)	0.524(0.150-1.832)	1.343(0.479-3.769)	0.359
Dialysis
yes	59	149	ref.	0.859(0.355-2.077)	1.165(0.437-3.105)	2.171(0.845-5.574)	0.193	0.26
no	69	490	ref.	0.492(0.220-1.104)	0.830(0.423-1.629)	1.055(0.492-2.260)	0.296
TyG, triglyceride glucose; HR, hazard ratio; eGFR, estimated glomerular filtration rate; ACS, acute coronary syndrome.
